# Supplementary material for: Quantifying Coexistence Concentrations in Multi-Component Phase-Separating Systems Using Analytical HPLC
Source: Biomolecules. 2022 Oct 14;12(10):1480. doi: 10.3390/biom12101480 (PMC9599810; doi:10.3390/biom12101480)
Supplement: Supplementary file 1 [file biomolecules-12-01480-s001.zip]

Archive with 1 entries (1 files):
- biomolecules-1937236-supplementary_aep.pdf
